# Supplementary material for: Management of Genetic Variation in the Gamete Bank of the Endangered Lake Minnow Eupallasella percnurus, Using Genassemblage 2.2 Software
Source: Animals (Basel). 2022 Nov 28;12(23):3329. doi: 10.3390/ani12233329 (PMC9740089; doi:10.3390/ani12233329)
Supplement: Supplementary file 1 [file animals-12-03329-s001.zip]

Archive with 5 entries (5 files):
- How to use Genassemblage 2.2 software in mamagement genetic variation of gamete bank..mp4
- SUP D.xls
- SUP_A.xls
- SUP_B.xls
- SUP_C.xls
