# Supplementary material for: Management of Genetic Variation in the Gamete Bank of the Endangered Lake Minnow Eupallasella percnurus, Using Genassemblage 2.2 Software
Source: Animals (Basel). 2022 Nov 28;12(23):3329. doi: 10.3390/ani12233329 (PMC9740089; doi:10.3390/ani12233329)
Supplement: Supplementary file 1 [file animals-12-03329-s001.zip › SUP D.xls]

## Sheet: Arkusz1
original sample
sample	Z10362		Z9878		Z13419		CA3		CA4				CA12		Eupe1		Eupe2		Eupe4		Eupe5		Eupe6		Eupe7		Eupe9
Ziel01	119	119	105	105	206	206	211	211	78	78	84	84	226	226	133	137	206	206	146	146	294	294	255	255	170	176	194	194
Ziel02	119	119	105	121	206	206	199	211	78	78	84	84	226	254	133	137	206	206	146	146	294	294	255	255	172	176	198	198
Ziel03	119	119	105	105	206	206	211	211	78	84	84	84	214	226	137	137	206	206	146	146	294	294	255	255	170	170	198	198
Ziel04	109	119	105	105	206	206	199	199	78	84	84	84	226	254	137	137	206	206	146	146	294	294	255	255	172	176	194	198
Ziel05	119	119	105	121	206	206	211	211	78	84	84	84	226	226	137	137	206	206	146	146	294	294	255	255	172	176	198	198
Ziel06	109	119	105	121	206	206	211	211	78	78	84	84	226	226	133	137	206	206	146	146	294	294	255	255	176	176	198	198
Ziel07	109	119	105	121	206	206	199	211	78	84	84	84	226	254	137	137	206	206	146	146	294	294	255	263	172	172	198	198
Ziel08	109	109	105	105	206	206	211	211	78	78	84	84	226	254	133	133	206	206	146	146	294	294	255	263	172	172	198	198
Ziel09	109	109	105	121	206	206	211	211	78	78	84	84	226	254	137	137	206	206	146	146	294	294	255	255	176	176	194	198
Ziel10	109	119	105	105	206	206	199	211	78	78	84	84	214	254	137	137	206	206	146	146	294	294	255	255	172	176	198	198
Ziel11	109	119	105	121	206	206	211	211	78	78	84	84	226	254	137	137	206	206	146	146	294	294	255	255	172	176	198	198
Ziel12	109	109	105	105	206	206	211	211	78	78	84	84	214	214	137	137	206	206	146	146	294	294	255	255	170	176	198	198
Ziel13	119	119	105	105	206	206	211	211	78	84	84	84	226	254	137	137	206	206	146	146	294	294	255	263	176	180	198	198
Ziel14	119	119	105	105	206	206	199	211	78	84	84	84	254	254	137	137	206	206	146	146	294	294	255	255	176	176	190	190
Ziel15	109	109	105	121	206	206	211	211	78	84	84	84	214	226	133	137	206	206	146	146	294	294	255	263	170	170	198	198
Ziel16	119	119	105	121	206	206	211	211	78	84	84	84	226	254	133	137	206	206	146	146	294	294	255	255	172	176	190	194
Ziel17	109	119	105	105	206	206	199	199	78	78	84	84	254	254	137	137	206	206	146	146	294	294	255	255	170	172	198	198
Ziel18	109	109	105	105	206	206	199	211	78	78	78	78	214	226	133	137	206	206	146	146	294	294	255	263	172	176	198	198
Ziel19	109	119	105	105	206	206	211	211	78	78	84	84	226	226	137	137	206	206	146	146	294	294	255	255	170	176	198	198
Ziel20	119	119	105	105	206	206	199	199	78	78	84	84	226	226	137	137	206	206	146	146	294	294	255	255	176	180	198	198
Ziel21	109	119	105	105	206	206	211	211	78	78	78	84	226	254	133	137	206	206	146	146	294	294	255	263	172	172	190	194
Ziel22	109	119	105	105	206	206	211	211	78	78	78	84	214	218	137	137	206	206	146	146	294	294	255	255	176	176	198	198
Ziel23	109	119	105	105	206	206	211	211	78	78	78	84	226	226	133	133	206	206	146	146	294	294	255	263	170	172	198	198
Ziel24	109	119	105	121	206	206	211	211	78	84	84	84	254	254	133	133	206	206	146	146	294	294	255	255	176	176	190	198
Ziel25	119	119	105	105	206	206	211	211	78	78	84	84	214	222	137	137	206	206	146	146	294	294	255	255	170	172	194	194
Ziel26	109	119	105	105	206	206	211	211	78	84	84	84	226	254	133	137	206	206	146	146	294	294	255	263	172	176	190	198
Ziel27	119	119	105	105	206	206	199	211	78	78	84	84	214	254	137	137	206	206	146	146	294	294	255	263	176	176	198	198
Ziel28	109	109	105	105	206	206	211	211	78	78	84	84	226	226	137	137	206	206	146	146	294	294	255	255	170	172	198	198
Ziel29	119	119	105	105	206	206	199	199	78	84	84	84	214	254	137	137	206	206	146	146	294	294	255	263	172	172	194	198
Ziel30	109	119	105	105	206	206	211	211	78	78	78	84	214	226	137	137	206	206	146	146	294	294	255	255	170	172	194	198
Ziel31	109	119	105	105	206	206	199	211	78	78	84	84	214	226	133	137	206	206	146	146	294	294	255	255	176	176	198	198
Ziel32	109	109	105	105	206	206	211	211	78	84	84	84	226	254	133	137	206	206	146	146	294	294	255	255	172	176	194	198
Ziel33	119	119	105	105	206	206	199	211	78	78	84	84	226	254	137	137	206	206	146	146	294	294	255	263	172	176	190	198
Ziel34	109	119	105	105	206	206	211	211	78	78	84	84	214	214	137	137	206	206	146	146	294	294	255	255	170	172	198	198
Ziel35	119	119	105	105	206	206	211	211	78	84	84	84	218	218	137	137	206	206	146	146	294	294	255	255	170	176	194	198
Ziel36	109	119	105	105	206	206	211	211	78	78	84	84	226	226	137	137	206	206	146	146	294	294	255	255	172	176	198	198
Ziel37	109	109	105	121	206	206	211	211	78	78	84	84	218	254	133	137	206	206	146	146	294	294	255	255	172	176	198	198
Ziel38	109	119	105	105	206	206	211	211	78	78	84	84	226	254	137	137	206	206	146	146	294	294	255	263	172	180	194	198
Ziel39	119	119	105	105	206	206	211	211	78	78	84	84	214	214	137	137	206	206	146	146	294	294	255	255	170	180	198	198
Ziel40	109	119	105	105	206	206	211	211	78	84	84	84	226	226	133	137	206	206	146	146	294	294	255	255	172	172	190	198
Ziel41	109	119	105	121	206	206	211	211	78	78	84	84	226	254	137	137	206	206	146	146	294	294	255	255	172	172	198	198
Ziel42	109	119	105	121	206	206	199	199	78	78	84	84	226	254	137	137	206	206	146	146	294	294	255	263	176	176	190	194
Ziel43	109	109	105	105	206	206	211	211	78	78	84	84	214	214	137	137	206	206	146	146	294	294	255	255	172	176	194	198
Ziel44	109	109	105	105	206	206	211	211	84	84	84	84	214	254	133	137	206	206	146	146	294	294	255	255	172	176	198	198
Ziel45	109	119	105	105	206	206	211	211	78	78	84	84	214	226	137	137	206	206	146	146	294	294	255	255	172	176	198	198
Ziel46	119	119	105	105	206	206	199	211	78	84	84	84	226	254	133	137	206	206	146	146	294	294	255	255	172	176	198	198
Ziel47	109	109	105	105	206	206	211	211	78	78	84	84	214	254	137	137	206	206	146	146	294	294	263	263	172	176	198	198
Ziel48	109	119	105	121	206	206	211	211	78	78	84	84	214	226	137	137	206	206	146	146	294	294	255	255	172	176	189	198
Miko01	119	119	105	105	206	206	199	199	84	84	84	90	226	226	141	141	206	206	146	146	294	294	247	247	180	180	186	194
Miko02	119	119	105	105	206	206	199	199	84	84	84	90	226	226	141	141	206	206	146	146	294	294	247	247	180	180	186	194
Miko03	119	119	105	105	206	206	199	199	78	78	84	90	226	226	141	141	206	206	146	146	294	294	247	247	180	180	186	194
Miko04	119	119	105	105	206	206	199	199	84	84	90	90	226	226	141	141	206	206	146	146	294	294	247	247	180	180	186	194
Miko05	119	119	105	121	206	206	199	199	84	84	84	90	226	226	141	141	206	206	146	146	294	294	247	247	180	180	194	194
Miko06	119	119	105	105	206	206	199	199	84	84	84	90	226	226	136	141	206	206	146	146	294	294	247	247	180	180	186	194
Miko07	119	119	105	121	206	206	199	199	78	84	84	90	226	226	141	141	206	206	146	146	294	294	231	247	180	180	194	194
Miko08	119	119	105	105	206	206	199	199	78	78	84	84	226	226	141	141	206	206	146	146	294	294	247	247	180	180	194	194
Miko09	119	119	105	105	206	206	199	199	78	84	84	90	226	226	141	141	206	206	146	146	294	294	247	247	180	180	186	186
Miko10	119	119	105	105	206	206	199	199	78	84	84	90	226	226	141	141	206	206	146	146	294	294	247	247	180	180	194	194
Miko11	119	119	105	105	206	206	199	199	78	84	84	90	226	226	141	141	206	206	146	146	294	294	247	247	180	180	194	194
Miko12	119	119	105	105	192	206	199	199	78	84	84	90	226	226	141	141	206	206	146	150	294	294	247	247	180	180	194	194
Miko13	119	119	105	105	206	206	199	199	78	84	84	84	226	226	141	141	206	206	146	146	294	294	247	247	180	180	186	194
Miko14	119	119	105	105	206	206	199	199	84	84	84	90	226	226	141	141	206	206	146	146	294	294	247	247	180	180	186	194
Miko15	119	119	105	105	206	206	199	199	78	84	84	90	226	226	141	141	206	206	146	146	294	294	247	247	180	180	186	186
Miko16	119	119	105	105	206	206	199	199	78	84	84	90	226	226	141	141	206	206	146	146	294	294	247	247	180	180	194	194
Miko17	119	119	105	105	206	206	199	199	84	84	84	90	226	226	141	141	206	206	146	146	294	294	247	247	180	184	186	186
Miko18	119	119	105	105	206	206	199	199	78	78	78	84	226	226	141	141	206	206	146	146	294	294	247	247	180	180	186	194
Miko19	119	119	105	105	206	206	199	199	78	78	84	84	226	226	141	141	206	206	146	146	294	294	247	247	180	180	186	194
Miko20	119	119	105	105	206	206	199	199	78	84	84	90	226	226	141	141	206	206	146	146	294	294	247	247	180	180	186	194
Miko21	119	119	105	105	206	206	199	199	78	78	84	90	226	226	141	141	206	206	146	146	294	294	247	247	180	180	186	194
Miko22	119	119	105	105	206	206	199	199	78	84	84	90	226	226	141	141	206	206	146	146	294	294	247	247	180	180	186	194
Miko23	119	119	105	105	206	206	199	199	78	78	84	90	226	226	141	141	206	206	146	146	294	294	247	247	180	180	186	194
Miko24	119	119	105	121	206	206	199	199	78	84	84	90	226	226	141	141	206	206	146	146	294	294	247	247	180	180	186	186
Miko25	119	119	105	105	206	206	199	199	78	78	84	90	226	226	141	141	206	206	146	146	294	294	231	247	180	180	186	194
Miko26	119	119	105	121	192	206	199	199	78	78	84	90	226	226	141	141	206	206	146	146	294	294	247	247	180	180	194	194
Miko27	119	119	105	105	206	206	199	199	78	78	84	90	226	226	141	141	206	206	146	146	294	294	247	247	180	180	194	194
Miko28	119	119	105	105	206	206	199	199	78	78	84	90	226	226	141	141	206	206	146	146	294	294	247	247	180	180	186	186
Miko29	119	119	105	121	206	206	199	199	78	78	84	90	226	246	141	141	206	206	146	146	294	294	247	247	180	180	186	186
Miko30	119	119	105	121	206	206	199	199	78	78	84	90	226	226	141	141	206	206	146	146	294	294	247	247	180	180	194	194
Miko31	119	119	105	105	206	206	199	199	78	78	84	90	226	226	141	141	206	206	146	146	294	294	247	247	180	180	186	194
Miko32	119	119	105	105	206	206	199	199	78	78	84	90	226	226	141	141	206	206	146	150	294	294	247	247	180	180	186	186
Miko33	119	119	105	121	206	206	199	199	78	78	78	84	226	226	141	141	206	206	146	146	294	294	231	247	180	180	194	194
Miko34	119	119	105	105	206	206	199	199	78	78	78	84	226	226	141	141	206	206	146	146	294	294	247	247	180	180	186	194
Miko35	119	119	105	121	206	206	199	199	78	78	84	90	226	226	141	141	206	206	146	146	294	294	247	247	180	180	186	194
Miko36	119	119	105	105	206	206	199	199	78	78	84	84	226	226	141	141	206	206	146	146	294	294	247	247	180	180	194	194
Miko37	119	119	105	105	206	206	199	199	78	78	78	84	226	226	141	141	206	206	146	150	294	294	247	247	180	180	186	186
Miko38	119	119	105	105	206	206	199	199	78	78	78	84	226	226	141	141	206	206	146	146	294	294	247	247	180	180	186	194
Miko39	119	119	105	105	206	206	199	199	78	78	78	84	226	226	141	141	206	206	146	150	294	294	247	247	180	180	186	194
Miko40	119	119	105	105	206	206	199	199	78	78	78	84	226	226	141	141	206	206	146	146	294	294	247	247	180	180	186	194
Miko41	119	119	105	105	206	206	199	199	78	84	84	90	226	226	141	141	206	206	146	146	294	294	247	247	180	180	186	194
Miko42	119	119	105	121	206	206	199	199	78	78	84	90	226	226	141	141	206	206	146	146	294	294	247	247	180	180	186	194
Miko43	119	119	105	121	206	206	199	199	78	78	84	90	226	226	141	141	206	206	146	146	294	294	247	247	180	180	186	194
Miko44	119	119	105	105	206	206	199	199	78	78	84	90	226	226	141	141	206	206	146	146	294	294	247	247	180	180	186	194
Miko45	119	119	105	121	206	206	199	199	78	78	84	90	226	226	141	141	206	206	146	146	294	294	247	247	180	180	186	194
Miko46	119	119	105	105	206	206	199	199	78	78	78	84	226	226	141	141	206	206	146	146	294	294	247	247	180	180	186	194
Miko47	119	119	105	105	206	206	199	199	78	84	84	90	226	226	141	141	206	206	146	146	294	294	247	247	180	180	194	194
Miko48	119	119	105	121	206	206	199	199	78	78	84	90	226	226	141	141	206	206	146	146	294	294	247	247	180	180	194	194
Belcz01	119	119	105	105	206	206	199	215	84	84	86	90	250	262	149	149	206	206	146	146	294	294	255	259	176	176	186	186
Belcz02	109	119	105	105	206	206	231	239	84	84	86	90	254	262	101	133	206	206	142	142	294	294	259	263	176	176	186	186
Belcz03	119	119	105	121	206	206	199	215	84	84	84	90	250	258	101	137	206	206	146	150	294	294	259	259	176	176	186	186
Belcz04	119	119	105	105	206	206	211	239	84	84	86	90	258	258	105	145	206	206	142	150	294	294	259	259	172	176	190	194
Belcz05	109	109	105	105	206	206	215	235	84	84	90	90	250	258	101	137	206	206	146	150	294	294	259	259	176	184	186	186
Belcz06	119	119	105	105	206	206	199	215	86	86	86	90	254	258	137	137	206	206	146	146	294	294	259	259	172	172	186	194
Belcz07	109	119	105	105	206	206	215	215	84	84	86	90	246	258	101	101	206	206	146	146	294	294	259	259	170	172	186	190
Belcz08	109	109	105	121	206	206	215	239	84	84	86	90	254	254	101	101	206	206	146	146	294	294	259	259	176	180	186	194
Belcz09	119	119	105	105	206	206	215	243	84	84	86	90	250	262	101	137	206	206	142	150	294	294	259	259	176	176	186	194
Belcz10	109	109	105	121	206	206	215	243	84	84	90	90	254	258	101	101	206	206	146	150	294	294	259	259	170	176	186	194
Belcz11	119	119	105	121	206	206	215	215	84	84	90	90	254	254	137	137	206	206	146	146	294	294	255	259	176	192	186	194
Belcz12	119	119	105	121	206	206	211	243	84	84	90	90	218	254	141	145	206	206	142	146	294	294	259	259	176	176	186	194
Belcz13	109	109	105	121	206	206	215	239	84	84	90	90	258	262	137	137	206	206	142	150	294	294	259	259	172	176	186	194
Belcz14	119	119	105	121	206	206	199	199	84	84	90	90	206	258	101	137	206	206	142	142	294	294	259	259	176	176	186	190
Belcz15	109	119	105	121	206	206	215	231	78	84	84	90	258	262	137	149	206	206	142	146	294	294	259	259	176	192	186	186
Belcz16	109	119	105	121	206	206	215	239	84	84	84	90	254	262	101	137	206	206	150	150	294	294	259	259	176	192	186	194
Belcz17	109	119	105	121	206	206	199	215	84	84	84	90	254	258	101	137	206	206	142	146	294	294	259	263	170	172	186	186
Belcz18	119	119	105	121	206	206	239	239	84	84	84	90	262	262	137	137	206	206	146	146	294	294	259	259	172	176	186	194
Belcz19	109	109	105	105	206	206	215	239	84	84	90	90	250	254	101	105	206	206	142	150	294	294	259	259	176	176	186	186
Belcz20	119	119	105	121	206	206	215	239	84	84	90	90	250	258	137	145	206	206	142	146	294	294	259	259	176	176	186	194
Belcz21	119	119	105	105	206	206	215	215	84	84	90	90	250	254	137	141	206	206	146	150	294	294	255	259	176	176	186	186
Belcz22	109	119	105	121	206	206	199	199	84	84	84	90	250	254	101	137	206	206	146	146	294	294	255	259	176	192	194	194
Belcz23	109	119	105	105	206	206	215	239	84	84	84	90	258	258	101	101	206	206	146	146	294	294	259	259	180	180	186	186
Belcz24	109	119	105	121	206	206	199	235	84	84	90	90	258	262	101	133	206	206	142	142	294	294	259	259	170	176	186	186
Belcz25	109	119	105	121	206	206	199	243	78	84	84	90	246	254	101	137	206	206	146	146	294	294	259	259	176	176	190	194
Belcz26	119	119	105	121	206	206	199	215	78	84	84	90	254	258	105	137	206	206	142	146	294	294	259	259	176	176	186	186
Belcz27	109	119	105	105	206	206	215	215	78	84	84	90	226	254	137	149	206	206	142	146	294	294	255	259	176	176	186	190
Belcz28	109	109	105	121	206	206	215	239	78	84	84	90	250	254	101	149	206	206	142	146	294	294	259	259	172	180	210	214
Belcz29	119	119	105	121	206	206	239	239	78	84	84	90	258	258	137	145	206	206	146	146	294	294	259	259	172	176	194	194
Belcz30	109	109	105	121	206	206	215	239	78	84	84	90	258	258	101	149	206	206	142	146	294	294	259	259	176	192	186	194
Belcz31	119	119	105	121	206	206	199	215	78	84	84	90	254	254	137	137	206	206	146	150	294	294	259	259	176	180	194	194
Belcz32	109	119	105	105	206	206	215	215	78	84	84	90	254	254	101	137	206	206	146	150	294	294	259	263	176	192	186	190
Belcz33	119	119	105	121	206	206	199	243	78	84	84	90	234	258	137	141	206	206	142	142	294	294	259	259	176	176	186	194
Belcz34	109	119	105	121	206	206	215	215	78	84	84	90	254	258	137	137	206	206	146	146	294	294	259	259	172	176	206	210
Belcz35	109	119	105	105	206	206	215	215	78	84	84	90	254	258	101	137	206	206	142	146	294	294	259	259	170	170	186	206
Belcz36	119	119	105	121	206	206	239	239	78	84	84	90	250	258	137	149	206	206	142	142	294	294	259	259	170	172	186	186
Belcz37	109	109	105	121	206	206	215	239	84	84	90	90	246	254	137	141	206	206	142	146	294	294	259	259	172	176	190	194
Belcz38	119	119	105	121	206	206	199	239	78	84	84	90	254	258	137	149	206	206	142	146	294	294	259	263	170	170	186	214
Belcz39	119	119	105	121	206	206	211	239	78	78	78	84	226	258	137	137	206	206	146	146	294	294	255	259	172	172	186	190
Belcz40	119	119	105	121	206	206	199	239	78	84	84	90	254	258	149	149	206	206	142	146	294	294	259	259	172	172	190	194
Belcz41	119	119	105	121	206	206	215	235	78	84	84	90	258	262	101	133	206	206	146	150	294	294	259	259	170	180	186	194
Belcz42	119	119	105	121	206	206	215	239	78	84	84	90	206	258	101	101	206	206	146	150	294	294	259	259	170	172	186	194
Belcz43	119	119	105	121	206	206	215	215	78	84	84	90	234	254	137	149	206	206	142	146	294	294	259	259	170	172	186	186
Belcz44	119	119	105	105	206	206	199	215	84	84	84	90	254	254	137	137	206	206	146	146	294	294	259	259	172	176	190	194
Belcz45	119	119	105	121	206	206	199	231	84	84	84	90	254	258	101	137	206	206	142	150	294	294	259	259	170	172	186	186
Belcz46	119	119	105	121	206	206	207	239	78	84	84	90	250	250	137	137	206	206	142	142	294	294	259	259	170	176	186	186
Belcz47	119	119	105	121	206	206	215	239	78	84	84	90	246	262	137	137	206	206	142	150	294	294	259	259	172	180	194	194
Belcz48	119	119	105	121	206	206	207	239	78	84	84	90	254	258	149	149	206	206	146	146	294	294	259	259	176	176	186	186
Dro01	119	119	105	121	206	206	191	199	84	90	90	90	254	254	157	157	206	206	146	146	294	294	263	263	176	180	194	194
Dro02	119	119	105	105	206	206	191	191	84	90	90	90	250	254	157	157	206	206	146	146	294	294	263	267	180	180	194	194
Dro03	119	119	105	121	206	206	191	191	84	90	90	90	250	254	157	157	206	206	142	146	294	294	263	263	180	180	194	194
Dro04	119	119	105	121	206	206	191	191	84	90	90	90	258	258	157	157	206	206	142	146	294	294	247	247	176	176	194	194
Dro05	119	119	105	105	206	206	191	191	84	90	90	90	258	258	113	157	206	206	146	146	294	294	263	267	180	180	194	194
Dro06	119	119	105	121	206	206	191	191	84	90	90	90	254	262	157	157	206	206	146	146	294	294	263	267	176	180	194	194
Dro07	119	119	105	121	206	206	191	191	84	90	90	90	254	262	113	157	206	206	146	146	294	294	247	263	176	176	194	194
Dro08	119	119	105	121	206	206	191	191	84	90	90	90	258	258	157	157	206	206	146	146	294	294	247	247	176	176	194	194
Dro09	119	119	105	105	206	206	199	199	84	90	90	90	254	258	157	157	206	206	142	146	294	294	263	267	176	176	194	194
Dro10	119	119	105	105	206	206	191	191	84	90	90	90	250	258	157	157	206	206	142	146	294	294	263	263	176	180	194	194
Dro11	119	119	105	105	206	206	191	191	84	90	90	90	254	254	157	157	206	206	142	146	294	294	263	267	176	176	194	194
Dro12	119	119	105	121	206	206	191	191	84	90	90	90	254	254	149	157	206	206	142	142	294	294	247	247	176	180	194	194
Dro13	119	119	105	105	206	206	199	199	84	90	90	90	254	258	157	157	206	206	142	146	294	294	263	263	176	180	194	194
Dro14	119	119	105	105	206	206	191	191	84	90	90	90	250	258	157	157	206	206	142	146	294	294	247	247	180	180	194	194
Dro15	119	119	105	121	206	206	191	199	84	90	90	90	250	254	113	157	206	206	142	146	294	294	263	267	176	176	194	194
Dro16	119	119	105	121	206	206	191	199	84	90	90	90	250	254	109	149	206	206	142	142	294	294	247	263	176	180	194	194
Dro17	119	119	105	121	206	206	199	199	84	90	90	90	254	262	157	157	206	206	146	146	294	294	247	263	176	180	194	194
Dro18	119	119	105	105	206	206	191	191	84	90	90	90	250	254	157	157	206	206	142	146	294	294	263	263	176	180	194	194
Dro19	119	119	105	105	206	206	191	199	84	90	90	90	258	258	157	157	206	206	142	146	294	294	247	247	180	180	194	194
Dro20	119	119	105	105	206	206	191	191	84	90	90	90	254	262	157	157	206	206	146	146	294	294	263	267	176	180	194	194
Dro21	119	119	105	105	206	206	191	199	84	90	90	90	254	258	113	157	206	206	142	146	294	294	247	247	176	180	194	194
Dro22	119	119	105	105	206	206	191	191	84	90	90	90	254	258	149	157	206	206	142	146	294	294	247	247	180	180	194	194
Dro23	119	119	105	121	206	206	191	191	84	90	90	90	250	250	109	157	206	206	142	146	294	294	247	263	176	176	194	194
Dro24	119	119	105	105	206	206	191	199	84	90	90	90	258	262	157	157	206	206	142	146	294	294	247	263	176	180	194	194
Dro25	119	119	105	121	206	206	191	199	84	90	90	90	250	258	157	157	206	206	142	146	294	294	247	247	180	180	194	194
Dro26	119	119	105	121	206	206	191	191	84	90	90	90	254	262	113	157	206	206	146	146	294	294	247	263	176	176	194	194
Dro27	119	119	105	105	206	206	191	191	84	90	90	90	250	254	157	157	206	206	146	146	294	294	247	263	180	180	194	194
Dro28	119	119	105	105	206	206	199	199	84	90	90	90	250	250	157	157	206	206	146	146	294	294	263	267	180	180	194	194
Dro29	119	119	105	105	206	206	191	199	84	90	90	90	250	250	113	157	206	206	142	146	294	294	247	263	176	176	194	194
Dro30	119	119	105	105	206	206	191	191	84	90	90	90	250	254	157	157	206	206	142	146	294	294	247	267	180	180	194	194
Dro31	119	119	105	105	206	206	191	191	84	90	90	90	254	254	109	149	206	206	142	146	294	294	263	263	176	176	194	194
Dro32	119	119	105	121	206	206	199	199	84	90	90	90	258	258	149	157	206	206	142	146	294	294	247	247	176	176	194	194
Dro33	119	119	105	105	206	206	199	199	84	90	90	90	254	258	157	157	206	206	142	146	294	294	263	263	176	180	194	194
Dro34	119	119	105	105	206	206	191	191	84	90	90	90	258	258	113	113	206	206	146	146	294	294	263	263	180	180	194	194
Dro35	119	119	105	105	206	206	191	191	84	90	90	90	254	258	113	157	206	206	146	146	294	294	247	267	176	180	194	194
Dro36	119	119	105	105	206	206	191	191	84	90	90	90	254	262	157	157	206	206	146	146	294	294	263	263	176	176	194	194
Dro37	119	119	105	105	206	206	191	191	84	90	90	90	250	254	113	157	206	206	142	146	294	294	247	263	176	180	194	194
Dro38	119	119	105	105	206	206	191	199	84	90	90	90	258	262	113	157	206	206	142	146	294	294	263	263	176	180	194	194
Dro39	119	119	105	105	206	206	191	199	84	90	90	90	258	258	109	157	206	206	146	146	294	294	247	267	176	176	194	194
Dro40	119	119	105	105	206	206	191	199	84	90	90	90	254	258	149	157	206	206	142	146	294	294	247	267	176	176	194	194
Dro41	119	119	105	121	206	206	191	199	84	90	90	90	254	254	113	157	206	206	142	146	294	294	247	247	176	176	194	194
Dro42	119	119	105	105	206	206	191	191	84	90	90	90	254	258	113	157	206	206	146	150	294	294	247	263	176	176	194	194
Dro43	119	119	105	105	206	206	199	199	84	90	90	90	258	258	157	157	206	206	142	146	294	294	263	263	176	180	194	194
Dro44	119	119	105	105	206	206	191	191	84	90	90	90	258	258	149	157	206	206	146	146	294	294	247	263	176	180	194	194
Dro45	119	119	105	105	206	206	191	191	84	90	90	90	254	254	157	157	206	206	142	146	294	294	247	267	176	180	194	194
Dro46	119	119	105	105	206	206	191	191	84	90	90	90	254	254	149	157	206	206	142	146	294	294	247	263	176	176	194	194
Dro47	119	119	105	105	206	206	191	191	84	90	90	90	254	254	109	157	206	206	142	146	294	294	247	247	176	176	194	194
Dro48	119	119	105	105	206	206	191	199	84	90	90	90	254	258	113	157	206	206	142	146	294	294	247	267	176	176	194	194
alleles		119		105		206		211				78		226		133		206		146		294		255		170		194
		109		121		192		199				84		254		137				150				263		176		198
								215				90		214		141				142				247		172		190
								231				86		218		136								231		180		189
								239						222		149								259		184		186
								235						246		101								267		192		210
								243						250		105												214
								207						262		145												206
								191						258		157
														206		113
														234		109
N alleles		2		2		2		9				4		11		11		1		3		1		6		6		8	66
selected sample
sample	Z10362		Z9878		Z13419		CA3		CA4				CA12		Eupe1		Eupe2		Eupe4		Eupe5		Eupe6		Eupe7		Eupe9
Belcz15	109	119	105	121	206	206	215	231	78	84	84	90	258	262	137	149	206	206	142	146	294	294	259	259	176	192	186	186
Ziel18	109	109	105	105	206	206	199	211	78	78	78	78	214	226	133	137	206	206	146	146	294	294	255	263	172	176	198	198
Dro30	119	119	105	105	206	206	191	191	84	90	90	90	250	254	157	157	206	206	142	146	294	294	247	267	180	180	194	194
Belcz04	119	119	105	105	206	206	211	239	84	84	86	90	258	258	105	145	206	206	142	150	294	294	259	259	172	176	190	194
Belcz05	109	109	105	105	206	206	215	235	84	84	90	90	250	258	101	137	206	206	146	150	294	294	259	259	176	184	186	186
Belcz12	119	119	105	121	206	206	211	243	84	84	90	90	218	254	141	145	206	206	142	146	294	294	259	259	176	176	186	194
Ziel25	119	119	105	105	206	206	211	211	78	78	84	84	214	222	137	137	206	206	146	146	294	294	255	255	170	172	194	194
Belcz28	109	109	105	121	206	206	215	239	78	84	84	90	250	254	101	149	206	206	142	146	294	294	259	259	172	180	210	214
Ziel48	109	119	105	121	206	206	211	211	78	78	84	84	214	226	137	137	206	206	146	146	294	294	255	255	172	176	189	198
Miko06	119	119	105	105	206	206	199	199	84	84	84	90	226	226	136	141	206	206	146	146	294	294	247	247	180	180	186	194
Miko07	119	119	105	121	206	206	199	199	78	84	84	90	226	226	141	141	206	206	146	146	294	294	231	247	180	180	194	194
Miko12	119	119	105	105	192	206	199	199	78	84	84	90	226	226	141	141	206	206	146	150	294	294	247	247	180	180	194	194
Miko29	119	119	105	121	206	206	199	199	78	78	84	90	226	246	141	141	206	206	146	146	294	294	247	247	180	180	186	186
Belcz14	119	119	105	121	206	206	199	199	84	84	90	90	206	258	101	137	206	206	142	142	294	294	259	259	176	176	186	190
Belcz33	119	119	105	121	206	206	199	243	78	84	84	90	234	258	137	141	206	206	142	142	294	294	259	259	176	176	186	194
Belcz34	109	119	105	121	206	206	215	215	78	84	84	90	254	258	137	137	206	206	146	146	294	294	259	259	172	176	206	210
Belcz46	119	119	105	121	206	206	207	239	78	84	84	90	250	250	137	137	206	206	142	142	294	294	259	259	170	176	186	186
Dro05	119	119	105	105	206	206	191	191	84	90	90	90	258	258	113	157	206	206	146	146	294	294	263	267	180	180	194	194
Dro16	119	119	105	121	206	206	191	199	84	90	90	90	250	254	109	149	206	206	142	142	294	294	247	263	176	180	194	194
alleles		109		105		206		215				78		258		137		206		142		294		259		176		186
		119		121		192		231				84		262		149				146				255		192		198
								199				90		214		133				150				263		172		194
								211				86		226		157								247		180		190
								191						250		105								267		184		210
								239						254		145								231		170		214
								235						218		101												189
								243						222		141												206
								207						246		136
														206		113
														234		109
N alleles		2		2		2		9				4		11		11		1		3		1		6		6		8	66
Total number of samples	=	192
Number of selected samples	=	19
Actual percentage of allelic number in selected group in all samples	=	100	%
