# Supplementary material for: Management of Genetic Variation in the Gamete Bank of the Endangered Lake Minnow Eupallasella percnurus, Using Genassemblage 2.2 Software
Source: Animals (Basel). 2022 Nov 28;12(23):3329. doi: 10.3390/ani12233329 (PMC9740089; doi:10.3390/ani12233329)
Supplement: Supplementary file 1 [file animals-12-03329-s001.zip › SUP_A.xls]

## Sheet: Arkusz1
original sample
sample	Z10362		Z9878		Z13419		CA3		CA4				CA12		Eupe1		Eupe2		Eupe4		Eupe5		Eupe6		Eupe7		Eupe9
Belcz01	119	119	105	105	206	206	199	215	84	84	86	90	250	262	149	149	206	206	146	146	294	294	255	259	176	176	186	186
Belcz02	109	119	105	105	206	206	231	239	84	84	86	90	254	262	101	133	206	206	142	142	294	294	259	263	176	176	186	186
Belcz03	119	119	105	121	206	206	199	215	84	84	84	90	250	258	101	137	206	206	146	150	294	294	259	259	176	176	186	186
Belcz04	119	119	105	105	206	206	211	239	84	84	86	90	258	258	105	145	206	206	142	150	294	294	259	259	172	176	190	194
Belcz05	109	109	105	105	206	206	215	235	84	84	90	90	250	258	101	137	206	206	146	150	294	294	259	259	176	184	186	186
Belcz06	119	119	105	105	206	206	199	215	86	86	86	90	254	258	137	137	206	206	146	146	294	294	259	259	172	172	186	194
Belcz07	109	119	105	105	206	206	215	215	84	84	86	90	246	258	101	101	206	206	146	146	294	294	259	259	170	172	186	190
Belcz08	109	109	105	121	206	206	215	239	84	84	86	90	254	254	101	101	206	206	146	146	294	294	259	259	176	180	186	194
Belcz09	119	119	105	105	206	206	215	243	84	84	86	90	250	262	101	137	206	206	142	150	294	294	259	259	176	176	186	194
Belcz10	109	109	105	121	206	206	215	243	84	84	90	90	254	258	101	101	206	206	146	150	294	294	259	259	170	176	186	194
Belcz11	119	119	105	121	206	206	215	215	84	84	90	90	254	254	137	137	206	206	146	146	294	294	255	259	176	192	186	194
Belcz12	119	119	105	121	206	206	211	243	84	84	90	90	218	254	141	145	206	206	142	146	294	294	259	259	176	176	186	194
Belcz13	109	109	105	121	206	206	215	239	84	84	90	90	258	262	137	137	206	206	142	150	294	294	259	259	172	176	186	194
Belcz14	119	119	105	121	206	206	199	199	84	84	90	90	206	258	101	137	206	206	142	142	294	294	259	259	176	176	186	190
Belcz15	109	119	105	121	206	206	215	231	78	84	84	90	258	262	137	149	206	206	142	146	294	294	259	259	176	192	186	186
Belcz16	109	119	105	121	206	206	215	239	84	84	84	90	254	262	101	137	206	206	150	150	294	294	259	259	176	192	186	194
Belcz17	109	119	105	121	206	206	199	215	84	84	84	90	254	258	101	137	206	206	142	146	294	294	259	263	170	172	186	186
Belcz18	119	119	105	121	206	206	239	239	84	84	84	90	262	262	137	137	206	206	146	146	294	294	259	259	172	176	186	194
Belcz19	109	109	105	105	206	206	215	239	84	84	90	90	250	254	101	105	206	206	142	150	294	294	259	259	176	176	186	186
Belcz20	119	119	105	121	206	206	215	239	84	84	90	90	250	258	137	145	206	206	142	146	294	294	259	259	176	176	186	194
Belcz21	119	119	105	105	206	206	215	215	84	84	90	90	250	254	137	141	206	206	146	150	294	294	255	259	176	176	186	186
Belcz22	109	119	105	121	206	206	199	199	84	84	84	90	250	254	101	137	206	206	146	146	294	294	255	259	176	192	194	194
Belcz23	109	119	105	105	206	206	215	239	84	84	84	90	258	258	101	101	206	206	146	146	294	294	259	259	180	180	186	186
Belcz24	109	119	105	121	206	206	199	235	84	84	90	90	258	262	101	133	206	206	142	142	294	294	259	259	170	176	186	186
Belcz25	109	119	105	121	206	206	199	243	78	84	84	90	246	254	101	137	206	206	146	146	294	294	259	259	176	176	190	194
Belcz26	119	119	105	121	206	206	199	215	78	84	84	90	254	258	105	137	206	206	142	146	294	294	259	259	176	176	186	186
Belcz27	109	119	105	105	206	206	215	215	78	84	84	90	226	254	137	149	206	206	142	146	294	294	255	259	176	176	186	190
Belcz28	109	109	105	121	206	206	215	239	78	84	84	90	250	254	101	149	206	206	142	146	294	294	259	259	172	180	210	214
Belcz29	119	119	105	121	206	206	239	239	78	84	84	90	258	258	137	145	206	206	146	146	294	294	259	259	172	176	194	194
Belcz30	109	109	105	121	206	206	215	239	78	84	84	90	258	258	101	149	206	206	142	146	294	294	259	259	176	192	186	194
Belcz31	119	119	105	121	206	206	199	215	78	84	84	90	254	254	137	137	206	206	146	150	294	294	259	259	176	180	194	194
Belcz32	109	119	105	105	206	206	215	215	78	84	84	90	254	254	101	137	206	206	146	150	294	294	259	263	176	192	186	190
Belcz33	119	119	105	121	206	206	199	243	78	84	84	90	234	258	137	141	206	206	142	142	294	294	259	259	176	176	186	194
Belcz34	109	119	105	121	206	206	215	215	78	84	84	90	254	258	137	137	206	206	146	146	294	294	259	259	172	176	206	210
Belcz35	109	119	105	105	206	206	215	215	78	84	84	90	254	258	101	137	206	206	142	146	294	294	259	259	170	170	186	206
Belcz36	119	119	105	121	206	206	239	239	78	84	84	90	250	258	137	149	206	206	142	142	294	294	259	259	170	172	186	186
Belcz37	109	109	105	121	206	206	215	239	84	84	90	90	246	254	137	141	206	206	142	146	294	294	259	259	172	176	190	194
Belcz38	119	119	105	121	206	206	199	239	78	84	84	90	254	258	137	149	206	206	142	146	294	294	259	263	170	170	186	214
Belcz39	119	119	105	121	206	206	211	239	78	78	78	84	226	258	137	137	206	206	146	146	294	294	255	259	172	172	186	190
Belcz40	119	119	105	121	206	206	199	239	78	84	84	90	254	258	149	149	206	206	142	146	294	294	259	259	172	172	190	194
Belcz41	119	119	105	121	206	206	215	235	78	84	84	90	258	262	101	133	206	206	146	150	294	294	259	259	170	180	186	194
Belcz42	119	119	105	121	206	206	215	239	78	84	84	90	206	258	101	101	206	206	146	150	294	294	259	259	170	172	186	194
Belcz43	119	119	105	121	206	206	215	215	78	84	84	90	234	254	137	149	206	206	142	146	294	294	259	259	170	172	186	186
Belcz44	119	119	105	105	206	206	199	215	84	84	84	90	254	254	137	137	206	206	146	146	294	294	259	259	172	176	190	194
Belcz45	119	119	105	121	206	206	199	231	84	84	84	90	254	258	101	137	206	206	142	150	294	294	259	259	170	172	186	186
Belcz46	119	119	105	121	206	206	207	239	78	84	84	90	250	250	137	137	206	206	142	142	294	294	259	259	170	176	186	186
Belcz47	119	119	105	121	206	206	215	239	78	84	84	90	246	262	137	137	206	206	142	150	294	294	259	259	172	180	194	194
Belcz48	119	119	105	121	206	206	207	239	78	84	84	90	254	258	149	149	206	206	146	146	294	294	259	259	176	176	186	186
alleles		119		105		206		199				84		250		149		206		146		294		255		176		186
		109		121				215				86		262		101				142				259		172		190
								231				90		254		133				150				263		184		194
								239				78		258		137										170		210
								211						246		105										180		214
								235						218		145										192		206
								243						206		141
								207						226
														234
N alleles		2		2		1		8				4		9		7		1		3		1		3		6		6	53
selected sample
sample	Z10362		Z9878		Z13419		CA3		CA4				CA12		Eupe1		Eupe2		Eupe4		Eupe5		Eupe6		Eupe7		Eupe9
Belcz15	109	119	105	121	206	206	215	231	78	84	84	90	258	262	137	149	206	206	142	146	294	294	259	259	176	192	186	186
Belcz04	119	119	105	105	206	206	211	239	84	84	86	90	258	258	105	145	206	206	142	150	294	294	259	259	172	176	190	194
Belcz28	109	109	105	121	206	206	215	239	78	84	84	90	250	254	101	149	206	206	142	146	294	294	259	259	172	180	210	214
Belcz24	109	119	105	121	206	206	199	235	84	84	90	90	258	262	101	133	206	206	142	142	294	294	259	259	170	176	186	186
Belcz12	119	119	105	121	206	206	211	243	84	84	90	90	218	254	141	145	206	206	142	146	294	294	259	259	176	176	186	194
Belcz27	109	119	105	105	206	206	215	215	78	84	84	90	226	254	137	149	206	206	142	146	294	294	255	259	176	176	186	190
Belcz02	109	119	105	105	206	206	231	239	84	84	86	90	254	262	101	133	206	206	142	142	294	294	259	263	176	176	186	186
Belcz05	109	109	105	105	206	206	215	235	84	84	90	90	250	258	101	137	206	206	146	150	294	294	259	259	176	184	186	186
Belcz07	109	119	105	105	206	206	215	215	84	84	86	90	246	258	101	101	206	206	146	146	294	294	259	259	170	172	186	190
Belcz14	119	119	105	121	206	206	199	199	84	84	90	90	206	258	101	137	206	206	142	142	294	294	259	259	176	176	186	190
Belcz33	119	119	105	121	206	206	199	243	78	84	84	90	234	258	137	141	206	206	142	142	294	294	259	259	176	176	186	194
Belcz34	109	119	105	121	206	206	215	215	78	84	84	90	254	258	137	137	206	206	146	146	294	294	259	259	172	176	206	210
Belcz46	119	119	105	121	206	206	207	239	78	84	84	90	250	250	137	137	206	206	142	142	294	294	259	259	170	176	186	186
alleles		109		105		206		215				78		258		137		206		142		294		259		176		186
		119		121				231				84		262		149				146				255		192		190
								211				90		250		105				150				263		172		194
								239				86		254		145										180		210
								199						218		101										170		214
								235						226		133										184		206
								243						246		141
								207						206
														234
N alleles		2		2		1		8				4		9		7		1		3		1		3		6		6	53
Total number of samples	=	48
Number of selected samples	=	13
Actual percentage of allelic number in selected group in all samples	=	100	%
