# Supplementary material for: Management of Genetic Variation in the Gamete Bank of the Endangered Lake Minnow Eupallasella percnurus, Using Genassemblage 2.2 Software
Source: Animals (Basel). 2022 Nov 28;12(23):3329. doi: 10.3390/ani12233329 (PMC9740089; doi:10.3390/ani12233329)
Supplement: Supplementary file 1 [file animals-12-03329-s001.zip › SUP_B.xls]

## Sheet: Arkusz1
original sample
sample	Z10362		Z9878		Z13419		CA3		CA4				CA12		Eupe1		Eupe2		Eupe4		Eupe5		Eupe6		Eupe7		Eupe9
Miko01	119	119	105	105	206	206	199	199	84	84	84	90	226	226	141	141	206	206	146	146	294	294	247	247	180	180	186	194
Miko02	119	119	105	105	206	206	199	199	84	84	84	90	226	226	141	141	206	206	146	146	294	294	247	247	180	180	186	194
Miko03	119	119	105	105	206	206	199	199	78	78	84	90	226	226	141	141	206	206	146	146	294	294	247	247	180	180	186	194
Miko04	119	119	105	105	206	206	199	199	84	84	90	90	226	226	141	141	206	206	146	146	294	294	247	247	180	180	186	194
Miko05	119	119	105	121	206	206	199	199	84	84	84	90	226	226	141	141	206	206	146	146	294	294	247	247	180	180	194	194
Miko06	119	119	105	105	206	206	199	199	84	84	84	90	226	226	136	141	206	206	146	146	294	294	247	247	180	180	186	194
Miko07	119	119	105	121	206	206	199	199	78	84	84	90	226	226	141	141	206	206	146	146	294	294	231	247	180	180	194	194
Miko08	119	119	105	105	206	206	199	199	78	78	84	84	226	226	141	141	206	206	146	146	294	294	247	247	180	180	194	194
Miko09	119	119	105	105	206	206	199	199	78	84	84	90	226	226	141	141	206	206	146	146	294	294	247	247	180	180	186	186
Miko10	119	119	105	105	206	206	199	199	78	84	84	90	226	226	141	141	206	206	146	146	294	294	247	247	180	180	194	194
Miko11	119	119	105	105	206	206	199	199	78	84	84	90	226	226	141	141	206	206	146	146	294	294	247	247	180	180	194	194
Miko12	119	119	105	105	192	206	199	199	78	84	84	90	226	226	141	141	206	206	146	150	294	294	247	247	180	180	194	194
Miko13	119	119	105	105	206	206	199	199	78	84	84	84	226	226	141	141	206	206	146	146	294	294	247	247	180	180	186	194
Miko14	119	119	105	105	206	206	199	199	84	84	84	90	226	226	141	141	206	206	146	146	294	294	247	247	180	180	186	194
Miko15	119	119	105	105	206	206	199	199	78	84	84	90	226	226	141	141	206	206	146	146	294	294	247	247	180	180	186	186
Miko16	119	119	105	105	206	206	199	199	78	84	84	90	226	226	141	141	206	206	146	146	294	294	247	247	180	180	194	194
Miko17	119	119	105	105	206	206	199	199	84	84	84	90	226	226	141	141	206	206	146	146	294	294	247	247	180	184	186	186
Miko18	119	119	105	105	206	206	199	199	78	78	78	84	226	226	141	141	206	206	146	146	294	294	247	247	180	180	186	194
Miko19	119	119	105	105	206	206	199	199	78	78	84	84	226	226	141	141	206	206	146	146	294	294	247	247	180	180	186	194
Miko20	119	119	105	105	206	206	199	199	78	84	84	90	226	226	141	141	206	206	146	146	294	294	247	247	180	180	186	194
Miko21	119	119	105	105	206	206	199	199	78	78	84	90	226	226	141	141	206	206	146	146	294	294	247	247	180	180	186	194
Miko22	119	119	105	105	206	206	199	199	78	84	84	90	226	226	141	141	206	206	146	146	294	294	247	247	180	180	186	194
Miko23	119	119	105	105	206	206	199	199	78	78	84	90	226	226	141	141	206	206	146	146	294	294	247	247	180	180	186	194
Miko24	119	119	105	121	206	206	199	199	78	84	84	90	226	226	141	141	206	206	146	146	294	294	247	247	180	180	186	186
Miko25	119	119	105	105	206	206	199	199	78	78	84	90	226	226	141	141	206	206	146	146	294	294	231	247	180	180	186	194
Miko26	119	119	105	121	192	206	199	199	78	78	84	90	226	226	141	141	206	206	146	146	294	294	247	247	180	180	194	194
Miko27	119	119	105	105	206	206	199	199	78	78	84	90	226	226	141	141	206	206	146	146	294	294	247	247	180	180	194	194
Miko28	119	119	105	105	206	206	199	199	78	78	84	90	226	226	141	141	206	206	146	146	294	294	247	247	180	180	186	186
Miko29	119	119	105	121	206	206	199	199	78	78	84	90	226	246	141	141	206	206	146	146	294	294	247	247	180	180	186	186
Miko30	119	119	105	121	206	206	199	199	78	78	84	90	226	226	141	141	206	206	146	146	294	294	247	247	180	180	194	194
Miko31	119	119	105	105	206	206	199	199	78	78	84	90	226	226	141	141	206	206	146	146	294	294	247	247	180	180	186	194
Miko32	119	119	105	105	206	206	199	199	78	78	84	90	226	226	141	141	206	206	146	150	294	294	247	247	180	180	186	186
Miko33	119	119	105	121	206	206	199	199	78	78	78	84	226	226	141	141	206	206	146	146	294	294	231	247	180	180	194	194
Miko34	119	119	105	105	206	206	199	199	78	78	78	84	226	226	141	141	206	206	146	146	294	294	247	247	180	180	186	194
Miko35	119	119	105	121	206	206	199	199	78	78	84	90	226	226	141	141	206	206	146	146	294	294	247	247	180	180	186	194
Miko36	119	119	105	105	206	206	199	199	78	78	84	84	226	226	141	141	206	206	146	146	294	294	247	247	180	180	194	194
Miko37	119	119	105	105	206	206	199	199	78	78	78	84	226	226	141	141	206	206	146	150	294	294	247	247	180	180	186	186
Miko38	119	119	105	105	206	206	199	199	78	78	78	84	226	226	141	141	206	206	146	146	294	294	247	247	180	180	186	194
Miko39	119	119	105	105	206	206	199	199	78	78	78	84	226	226	141	141	206	206	146	150	294	294	247	247	180	180	186	194
Miko40	119	119	105	105	206	206	199	199	78	78	78	84	226	226	141	141	206	206	146	146	294	294	247	247	180	180	186	194
Miko41	119	119	105	105	206	206	199	199	78	84	84	90	226	226	141	141	206	206	146	146	294	294	247	247	180	180	186	194
Miko42	119	119	105	121	206	206	199	199	78	78	84	90	226	226	141	141	206	206	146	146	294	294	247	247	180	180	186	194
Miko43	119	119	105	121	206	206	199	199	78	78	84	90	226	226	141	141	206	206	146	146	294	294	247	247	180	180	186	194
Miko44	119	119	105	105	206	206	199	199	78	78	84	90	226	226	141	141	206	206	146	146	294	294	247	247	180	180	186	194
Miko45	119	119	105	121	206	206	199	199	78	78	84	90	226	226	141	141	206	206	146	146	294	294	247	247	180	180	186	194
Miko46	119	119	105	105	206	206	199	199	78	78	78	84	226	226	141	141	206	206	146	146	294	294	247	247	180	180	186	194
Miko47	119	119	105	105	206	206	199	199	78	84	84	90	226	226	141	141	206	206	146	146	294	294	247	247	180	180	194	194
Miko48	119	119	105	121	206	206	199	199	78	78	84	90	226	226	141	141	206	206	146	146	294	294	247	247	180	180	194	194
alleles		119		105		206		199				84		226		141		206		146		294		247		180		186
				121		192						90		246		136				150				231		184		194
												78
N alleles		1		2		2		1				3		2		2		1		2		1		2		2		2	23
selected sample
sample	Z10362		Z9878		Z13419		CA3		CA4				CA12		Eupe1		Eupe2		Eupe4		Eupe5		Eupe6		Eupe7		Eupe9
Miko07	119	119	105	121	206	206	199	199	78	84	84	90	226	226	141	141	206	206	146	146	294	294	231	247	180	180	194	194
Miko06	119	119	105	105	206	206	199	199	84	84	84	90	226	226	136	141	206	206	146	146	294	294	247	247	180	180	186	194
Miko12	119	119	105	105	192	206	199	199	78	84	84	90	226	226	141	141	206	206	146	150	294	294	247	247	180	180	194	194
Miko17	119	119	105	105	206	206	199	199	84	84	84	90	226	226	141	141	206	206	146	146	294	294	247	247	180	184	186	186
Miko29	119	119	105	121	206	206	199	199	78	78	84	90	226	246	141	141	206	206	146	146	294	294	247	247	180	180	186	186
alleles		119		105		206		199				78		226		141		206		146		294		231		180		194
				121		192						84		246		136				150				247		184		186
												90
N alleles		1		2		2		1				3		2		2		1		2		1		2		2		2	23
Total number of samples	=	48
Number of selected samples	=	5
Actual percentage of allelic number in selected group in all samples	=	100	%
