# Supplementary material for: Management of Genetic Variation in the Gamete Bank of the Endangered Lake Minnow Eupallasella percnurus, Using Genassemblage 2.2 Software
Source: Animals (Basel). 2022 Nov 28;12(23):3329. doi: 10.3390/ani12233329 (PMC9740089; doi:10.3390/ani12233329)
Supplement: Supplementary file 1 [file animals-12-03329-s001.zip › SUP_C.xls]

## Sheet: Arkusz1
original sample
sample	Z10362		Z9878		Z13419		CA3		CA4				CA12		Eupe1		Eupe2		Eupe4		Eupe5		Eupe6		Eupe7		Eupe9
Dro01	119	119	105	121	206	206	191	199	84	90	90	90	254	254	157	157	206	206	146	146	294	294	263	263	176	180	194	194
Dro02	119	119	105	105	206	206	191	191	84	90	90	90	250	254	157	157	206	206	146	146	294	294	263	267	180	180	194	194
Dro03	119	119	105	121	206	206	191	191	84	90	90	90	250	254	157	157	206	206	142	146	294	294	263	263	180	180	194	194
Dro04	119	119	105	121	206	206	191	191	84	90	90	90	258	258	157	157	206	206	142	146	294	294	247	247	176	176	194	194
Dro05	119	119	105	105	206	206	191	191	84	90	90	90	258	258	113	157	206	206	146	146	294	294	263	267	180	180	194	194
Dro06	119	119	105	121	206	206	191	191	84	90	90	90	254	262	157	157	206	206	146	146	294	294	263	267	176	180	194	194
Dro07	119	119	105	121	206	206	191	191	84	90	90	90	254	262	113	157	206	206	146	146	294	294	247	263	176	176	194	194
Dro08	119	119	105	121	206	206	191	191	84	90	90	90	258	258	157	157	206	206	146	146	294	294	247	247	176	176	194	194
Dro09	119	119	105	105	206	206	199	199	84	90	90	90	254	258	157	157	206	206	142	146	294	294	263	267	176	176	194	194
Dro10	119	119	105	105	206	206	191	191	84	90	90	90	250	258	157	157	206	206	142	146	294	294	263	263	176	180	194	194
Dro11	119	119	105	105	206	206	191	191	84	90	90	90	254	254	157	157	206	206	142	146	294	294	263	267	176	176	194	194
Dro12	119	119	105	121	206	206	191	191	84	90	90	90	254	254	149	157	206	206	142	142	294	294	247	247	176	180	194	194
Dro13	119	119	105	105	206	206	199	199	84	90	90	90	254	258	157	157	206	206	142	146	294	294	263	263	176	180	194	194
Dro14	119	119	105	105	206	206	191	191	84	90	90	90	250	258	157	157	206	206	142	146	294	294	247	247	180	180	194	194
Dro15	119	119	105	121	206	206	191	199	84	90	90	90	250	254	113	157	206	206	142	146	294	294	263	267	176	176	194	194
Dro16	119	119	105	121	206	206	191	199	84	90	90	90	250	254	109	149	206	206	142	142	294	294	247	263	176	180	194	194
Dro17	119	119	105	121	206	206	199	199	84	90	90	90	254	262	157	157	206	206	146	146	294	294	247	263	176	180	194	194
Dro18	119	119	105	105	206	206	191	191	84	90	90	90	250	254	157	157	206	206	142	146	294	294	263	263	176	180	194	194
Dro19	119	119	105	105	206	206	191	199	84	90	90	90	258	258	157	157	206	206	142	146	294	294	247	247	180	180	194	194
Dro20	119	119	105	105	206	206	191	191	84	90	90	90	254	262	157	157	206	206	146	146	294	294	263	267	176	180	194	194
Dro21	119	119	105	105	206	206	191	199	84	90	90	90	254	258	113	157	206	206	142	146	294	294	247	247	176	180	194	194
Dro22	119	119	105	105	206	206	191	191	84	90	90	90	254	258	149	157	206	206	142	146	294	294	247	247	180	180	194	194
Dro23	119	119	105	121	206	206	191	191	84	90	90	90	250	250	109	157	206	206	142	146	294	294	247	263	176	176	194	194
Dro24	119	119	105	105	206	206	191	199	84	90	90	90	258	262	157	157	206	206	142	146	294	294	247	263	176	180	194	194
Dro25	119	119	105	121	206	206	191	199	84	90	90	90	250	258	157	157	206	206	142	146	294	294	247	247	180	180	194	194
Dro26	119	119	105	121	206	206	191	191	84	90	90	90	254	262	113	157	206	206	146	146	294	294	247	263	176	176	194	194
Dro27	119	119	105	105	206	206	191	191	84	90	90	90	250	254	157	157	206	206	146	146	294	294	247	263	180	180	194	194
Dro28	119	119	105	105	206	206	199	199	84	90	90	90	250	250	157	157	206	206	146	146	294	294	263	267	180	180	194	194
Dro29	119	119	105	105	206	206	191	199	84	90	90	90	250	250	113	157	206	206	142	146	294	294	247	263	176	176	194	194
Dro30	119	119	105	105	206	206	191	191	84	90	90	90	250	254	157	157	206	206	142	146	294	294	247	267	180	180	194	194
Dro31	119	119	105	105	206	206	191	191	84	90	90	90	254	254	109	149	206	206	142	146	294	294	263	263	176	176	194	194
Dro32	119	119	105	121	206	206	199	199	84	90	90	90	258	258	149	157	206	206	142	146	294	294	247	247	176	176	194	194
Dro33	119	119	105	105	206	206	199	199	84	90	90	90	254	258	157	157	206	206	142	146	294	294	263	263	176	180	194	194
Dro34	119	119	105	105	206	206	191	191	84	90	90	90	258	258	113	113	206	206	146	146	294	294	263	263	180	180	194	194
Dro35	119	119	105	105	206	206	191	191	84	90	90	90	254	258	113	157	206	206	146	146	294	294	247	267	176	180	194	194
Dro36	119	119	105	105	206	206	191	191	84	90	90	90	254	262	157	157	206	206	146	146	294	294	263	263	176	176	194	194
Dro37	119	119	105	105	206	206	191	191	84	90	90	90	250	254	113	157	206	206	142	146	294	294	247	263	176	180	194	194
Dro38	119	119	105	105	206	206	191	199	84	90	90	90	258	262	113	157	206	206	142	146	294	294	263	263	176	180	194	194
Dro39	119	119	105	105	206	206	191	199	84	90	90	90	258	258	109	157	206	206	146	146	294	294	247	267	176	176	194	194
Dro40	119	119	105	105	206	206	191	199	84	90	90	90	254	258	149	157	206	206	142	146	294	294	247	267	176	176	194	194
Dro41	119	119	105	121	206	206	191	199	84	90	90	90	254	254	113	157	206	206	142	146	294	294	247	247	176	176	194	194
Dro42	119	119	105	105	206	206	191	191	84	90	90	90	254	258	113	157	206	206	146	150	294	294	247	263	176	176	194	194
Dro43	119	119	105	105	206	206	199	199	84	90	90	90	258	258	157	157	206	206	142	146	294	294	263	263	176	180	194	194
Dro44	119	119	105	105	206	206	191	191	84	90	90	90	258	258	149	157	206	206	146	146	294	294	247	263	176	180	194	194
Dro45	119	119	105	105	206	206	191	191	84	90	90	90	254	254	157	157	206	206	142	146	294	294	247	267	176	180	194	194
Dro46	119	119	105	105	206	206	191	191	84	90	90	90	254	254	149	157	206	206	142	146	294	294	247	263	176	176	194	194
Dro47	119	119	105	105	206	206	191	191	84	90	90	90	254	254	109	157	206	206	142	146	294	294	247	247	176	176	194	194
Dro48	119	119	105	105	206	206	191	199	84	90	90	90	254	258	113	157	206	206	142	146	294	294	247	267	176	176	194	194
alleles		119		105		206		191				84		254		157		206		146		294		263		176		194
				121				199				90		250		113				142				267		180
														258		149				150				247
														262		109
N alleles		1		2		1		2				2		4		4		1		3		1		3		2		1	27
selected sample
sample	Z10362		Z9878		Z13419		CA3		CA4				CA12		Eupe1		Eupe2		Eupe4		Eupe5		Eupe6		Eupe7		Eupe9
Dro15	119	119	105	121	206	206	191	199	84	90	90	90	250	254	113	157	206	206	142	146	294	294	263	267	176	176	194	194
Dro16	119	119	105	121	206	206	191	199	84	90	90	90	250	254	109	149	206	206	142	142	294	294	247	263	176	180	194	194
Dro24	119	119	105	105	206	206	191	199	84	90	90	90	258	262	157	157	206	206	142	146	294	294	247	263	176	180	194	194
Dro42	119	119	105	105	206	206	191	191	84	90	90	90	254	258	113	157	206	206	146	150	294	294	247	263	176	176	194	194
alleles		119		105		206		191				84		250		113		206		142		294		263		176		194
				121				199				90		254		157				146				267		180
														258		109				150				247
														262		149
N alleles		1		2		1		2				2		4		4		1		3		1		3		2		1	27
Total number of samples	=	48
Number of selected samples	=	4
Actual percentage of allelic number in selected group in all samples	=	100	%
